# Supplementary material for: ACE-Dependent Alzheimer’s Disease: Circulating ACE Phenotypes in Heterozygous Carriers of Rare ACE Variants
Source: Int J Mol Sci. 2025 Sep 18;26(18):9099. doi: 10.3390/ijms26189099 (PMC12471119; doi:10.3390/ijms26189099)
Supplement: Supplementary file 1 [file ijms-26-09099-s001.zip]

Archive with 1 entries (1 files):
- ijms-3824164-supplementary.pdf
